# Supplementary material for: The Future of Tumor Markers: Advancing Early Malignancy Detection Through Omics Technologies, Continuous Monitoring, and Personalized Reference Intervals
Source: Biomolecules. 2025 Jul 14;15(7):1011. doi: 10.3390/biom15071011 (PMC12294060; doi:10.3390/biom15071011)
Supplement: Supplementary file 1 [file biomolecules-15-01011-s001.zip]

Archive with 1 entries (1 files):
- biomolecules-3660587-supplementary.pdf
